# Supplementary material for: Aldiminium Cations as Countercations to Discrete Main Group Fluoroanions
Source: Molecules. 2023 Aug 27;28(17):6270. doi: 10.3390/molecules28176270 (PMC10489094; doi:10.3390/molecules28176270)
Supplement: Supplementary file 1 [file molecules-28-06270-s001.zip]

Archive with 1 entries (1 files):
- molecules-2570017-supplementary.pdf
